# Supplementary material for: Assessing the impact of apnea duration on the relationship between obstructive sleep apnea and hearing loss
Source: PLoS One. 2024 Dec 18;19(12):e0315580. doi: 10.1371/journal.pone.0315580 (PMC11654924; doi:10.1371/journal.pone.0315580)
Supplement: S1 Data — (XLSX) [file pone.0315580.s001.xlsx]

## Sheet: OSA group
Subjects no.	Group - HL	Group - HFHL	sex	age	BMI	NC	AC	HC	AHI	OSA Severity	RDI	Lowest O2 saturation	apnea max. length	hypopnea max. length	total max. length	.25k	.5k	1k	2k	3k	4k	6k	8k	PTA	HF PTA
1	0	0	M	22	30.4	49.5	112	110	33.6	3	36.8	81	0	109	109	5	5	5	5	5	5	5	5	5	5
2	0	0	M	34	30.5	52	100	104	38.8	3	43.1	80	51	98	149	10	5	5	5	5	5	5	5	5	5
3	0	0	M	36	24.1	39	98	93	35	3	35.2	87	32	71	103	5	5	5	5	5	5	15	20	5	10
4	0	1	M	39	29.7	48	107	105	39.9	3	41.5	88	38	142	180	20	20	30	35	75	65	60	55	37.5	51.6667
5	0	0	M	40	25.4	34	99	93	7.7	1	7.7	92	0	95	95	15	10	5	5	10	10	20	45	7.5	20
6	0	0	M	43	22.9	44	87	94	9.9	1	15.5	87	46	104	150	15	15	5	5	10	5	15	40	7.5	16.6667
7	0	0	M	43	33.5	47	116	114	83.3	3	83.3	78	61	38	99	15	20	10	5	10	15	65	85	12.5	35
8	0	1	M	44	21.9	42	88	92	28.6	2	28.6	63	57	115	172	20	10	5	20	55	55	70	75	22.5	50
9	0	0	M	47	22.5	41	104	97	28.7	2	28.9	87	15	96	111	20	15	15	10	10	10	15	15	12.5	11.6667
10	0	0	M	47	27.7	44	96	97	27.8	2	28.2	88	19	236	255	10	5	10	5	5	15	25	30	8.75	16.6667
11	0	0	M	48	23.2	47	93	96	26	2	27.3	89	17	124	141	10	10	15	20	15	15	15	15	15	16.6667
12	0	0	M	49	27.1	42	91	101	43.5	3	43.5	82	15	50	65	5	10	5	10	10	15	20	25	10	16.6667
13	0	0	F	49	29.8	37	103	106	16.1	2	18.1	94	0	98	98	5	5	5	10	15	15	25	30	8.75	18.3333
14	0	0	M	50	25.6	49	95	99	9.8	1	9.8	89	21	73	94	10	25	20	10	5	5	15	25	15	13.3333
15	0	0	M	50	26.9	42.5	93	100.5	19.2	2	20.5	89	0	53	53	5	5	15	25	20	20	30	40	16.25	28.3333
16	0	0	M	50	24.4	50	93	96	37	3	45.9	87	15	43	58	5	5	5	10	15	35	35	40	13.75	28.3333
17	0	0	F	50	45.8	55.5	124	131	44.9	3	44.9	71	40	84	124	30	25	25	30	25	15	45	45	23.75	30
18	0	0	M	51	25.6	46	86.5	96.5	38.3	3	43.5	82	28	93	121	10	20	15	15	20	30	50	60	20	35
19	0	0	M	51	22.7	46	96	97	35.9	3	45.4	86	12	91	103	5	5	5	10	5	5	20	45	6.25	20
20	0	0	M	52		41		101	53.9	3	53.9	78	38	57	95	5	5	10	10	10	10	20	30	8.75	16.6667
21	0	0	M	52	35.5	57	117	119	24.8	2	24.9	79	45	53	98	20	15	20	25	15	25	45	50	21.25	33.3333
22	0	0	M	52	28.1	48	107	104	41.4	3	42.8	81	30	73	103	20	15	15	10	20	30	35	60	17.5	33.3333
23	0	1	M	52	26.5	47.5	99.5	101	61.6	3	61.6	76	61	53	114	15	15	10	45	60	60	75	80	32.5	61.6667
24	0	1	M	52	23.7	41	92	91	11.1	1	13.8					5	10	15	25	20	40	50	60	22.5	41.6667
25	0	0	M	53	27.7	50	106	104	25.7	2	30.9	82	23	79	102	10	20	20	20	35	25	25	25	21.25	23.3333
26	0	0	F	53	28.39	49.5	108	102	49.6	3	50.1	78	34	109	143	15	10	20	20	10	15	20	25	16.25	20
27	0	0	F	53	22	44	92	100	8.3	1	12.7	92	0	205	205	25	25	25	30	35	20	30	35	25	28.3333
28	0	0	M	54	26	53	95	96	84.4	3	84.4	51	87	49	136	15	5	5	15	20	25	30	35	12.5	25
29	0	0	M	54	31.6	54	102.5	107	58.7	3	59.2	58	84	91	175	10	5	5	10	5	10	20	35	7.5	18.3333
30	0	1	M	54	22.5	40	96	99	7.8	1	17.3	92	11	88	99	10	15	15	25	40	40	50	60	23.75	41.6667
31	0	0	M	54	21.5	35	91	92	19.6	2	23.5	92	27	89	116	10	10	10	15	15	25	30	30	15	23.3333
32	0	0	M	55	24.8	42	94	99	82.5	3	82.5	79	44	77	121	30	30	25	10	25	35	50	65	25	36.6667
33	0	0	F	56	26.2	45	104	106	22.2	2	22.2	74	38	47	85	10	15	15	10	15	15	50	50	13.75	25
34	1	1	M	56	20.7	38	85	93	31.6	3	41.4	91	16	65	81	35	40	50	55	55	60	70	80	51.25	65
35	0	0	M	56	25.8	44	96	97	37.1	3	37.8	65	57	138	195	5	5	5	5	5	5	15	20	5	10
36	0	0	F	57	20.2	40	90	100	42.7	3	42.7	90	0	88	88	10	10	15	10	15	20	30	40	13.75	23.3333
37	0	1	M	57	29.1	50	103	105	54.4	3	54.4	78	52	124	176	10	20	30	35	30	30	50	70	28.75	45
38	0	1	M	57	29.1	47	106	104	83.6	3	83.6	54	64	55	119	30	20	25	25	50	55	60	60	31.25	46.6667
39	0	0	M	57	26.2	45	107	99	31.6	3	31.6	91	27	46	73	15	10	20	15	55	45	45	40	22.5	33.3333
40	0	0	M	58	26.2	48	100	100	30.3	3	30.3	84	29	61	90	15	5	5	5	5	15	10	5	7.5	8.33333
41	0	0	F	58	29.5	46.5	102	101	20.9	2	22.5	88	0	65	65	10	10	15	10	10	10	15	20	11.25	13.3333
42	0	0	F	60	28.4	40	96.5	104	37.8	3	40.2	80	20	71	91	10	15	25	20	20	25	25	25	21.25	23.3333
43	1	1	F	60	33.7	49	106	114	88.9	3	88.9	50	118	52	170	35	35	45	55	65	75	85	95	52.5	75
44	0	0	F	60	32	40	106	115	36.9	3	39.6	76	18	107	125	15	10	25	20	30	25	50	60	20	35
45	0	0	M	61	28.7	52	98	107	92.3	3	93.4	77	36	33	69	10	10	10	10	10	20	50	50	12.5	26.6667
46	0	0	M	61	26.3	48.5	99	98.5	40.7	3	42.4	86	32	136	168	10	10	20	20	35	50	50	50	25	40
47	0	0	F	61	24.9	40	99	100	26.1	2	26.5	87	24	60	84	20	25	25	25	45	40	50	55	28.75	40
48	0	0	F	61	26	42	97	101	22.8	2	22.9	83	13	71	84	15	15	15	15	15	15	35	70	15	33.3333
49	0	0	F	62	23.2	43	96	93	43	3	43	56	56	81	137	15	15	25	25	15	20	25	25	21.25	23.3333
50	0	0	M	62	25.8	38	93	94	39.2	3	39.2	84	23	91	114	15	15	15	15	25	25	30	30	17.5	23.3333
51	0	0	M	63	24.1	51	95	99	22.3	2	23.3	80	44	79	123	35	20	5	15	15	45	35	30	21.25	30
52	0	0	F	64	24.4	37	95	96	38.4	3	39.4	89	21	64	85	10	15	25	30	30	25	50	50	23.75	35
53	1	1	M	64	24.1	47	98	96	90.4	3	90.4	71	85	25	110	15	25	30	50	65	60	60	60	41.25	56.6667
54	1	1	M	64	30.5	51	105	106	75	3	105	85	29	86	115	10	10	25	50	75	80	75	75	41.25	68.3333
55	1	1	M	65	24.8	46	101	98	38.2	3	39.9	83	35	59	94	15	25	35	50	55	65	70	70	43.75	61.6667
56	0	0	M	65	23.7	45	98	96	5.5	1	6.5	86	33	118	151	5	10	5	10	30	50	55	55	18.75	38.3333
57	0	0	M	67	21.2	39	92	92	10.4	1	12.5	88	35	77	112	10	5	10	20	30	30	45	55	16.25	35
58	0	0	M	68	24.5	50.5	92	94	50.8	3	51.2	69	60	73	133	10	20	10	25	35	55	40	35	27.5	38.3333
59	0	1	M	68	24.1	39.7	94	91.5	7.9	1	10.1	89				10	15	20	20	45	50	60	65	26.25	45
60	0	1	M	68	28.6	55.5	102.5	93.5	49.9	3	51	74	39	102	141	25	20	15	35	35	40	50	65	27.5	46.6667
61	1	1	M	68	23	39	92	95	76.1	3	79.2	86	45	45	90	20	25	40	45	55	65	100	100	43.75	70
62	1	1	M	68	21.7	39	82	83	21.7	2	29.6	90	24	87	111	30	30	40	55	55	65	70	70	47.5	63.3333
63	0	1	F	70	17.7	48	84	84	21.7	2	27.9	83	45	65	110	15	20	25	30	40	55	65	75	32.5	53.3333
64	0	1	F	70	26.7	40	103	99	20.4	2	27	90	21	60	81	15	10	10	25	35	50	65	85	23.75	53.3333
65	1	1	M	70	25.91				22	2	22.2		53	54	107	20	35	40	45	55	65	95	95	46.25	68.3333
66	0	1	M	71	23.2	43	96	96	30.5	3	31.6	89				25	10	10	20	45	55	50	50	23.75	41.6667
67	1	1	M	71	29	42	109	102.5	62	3	62.4	71				30	40	45	55	60	65	60	55	51.25	58.3333
68	1	1	M	71	24.5	39	94	98	61.3	3	61.3	71	91	106	197	25	40	40	45	70	80	80	80	51.25	68.3333
69	0	1	M	72	23.5	40	99	95	22	2	27.3	75	52	99	151	10	20	35	45	50	55	55	55	38.75	51.6667
70	1	1	M	72	25.5	49	98	107	19.1	2	33.4	86	34	111	145	15	25	45	60	60	65	70	75	48.75	66.6667
71	0	1	M	72	22.2	41	94	96	19.8	2	19.8	82	70	98	168	20	30	30	35	45	50	65	80	36.25	55
72	1	1	M	72	24.2				34	3	35.3	85	34	165	199	25	30	50	45	50	50	80	90	43.75	61.6667
73	1	1	M	72	27.4	46	100	97	33	3	35.5	68	43	211	254	30	30	45	75	90	90	95	100	60	88.3333
74	1	1	M	75	22	51	92	97	19.1	2	19.1	88	39	74	113	40	40	50	50	60	60	70	75	50	61.6667
75	0	1	M	75	23.4	46	96	95	81	3	81	79	45	91	136	10	10	25	45	50	50	80	95	32.5	63.3333
76	0	1	M	76	30.9	53	107	109	49.7	3	51.2	87	13	47	60	20	15	25	35	40	50	70	80	31.25	55
77	1	1	M	76	23.9	42	95	98	29.6	2	29.6	88	38	48	86	55	60	65	70	70	75	85	95	67.5	80
78	0	1	F	77	23.8	44	91	91	15.8	2	17.9	88	28	60	88	35	30	45	35	35	40	50	70	37.5	48.3333
79	1	1	M	77	23.8	38	99	102	20.9	2	24.5	88	49	119	168	40	45	65	70	85	80	85	90	65	80
80	1	1	M	77	20.8	36.5	87	87	26.5	2	26.5	92	29	90	119	20	30	35	40	45	60	85	90	41.25	63.3333
81	1	1	M	77	24.8	44	91.5	97.5	16.9	2	22.1	92	14	61	75	35	40	50	70	65	60	85	105	55	78.3333
82	1	1	M	78	23.9	40	96	105	17.7	2	17.5	90	39	134	173	60	65	75	75	75	75	85	90	72.5	80
83	1	1	M	79	29.4	53	104	109	62.8	3	63.2	83	27	57	84	25	25	40	50	40	50	50	80	41.25	60
84	0	1	M	79	23	36	97	95	30.2	3	30.4	92	17	49	66	35	25	20	35	60	60	70	80	35	58.3333
85	0	0	M	80	23.4	47	96	96	59.6	3	59.6	88	41	51	92	15	15	25	25	35	35	45	55	25	38.3333
86	0	1	M	80	22	51	98	99	63.8	3	64.7	68	88	94	182	25	25	30	35	30	40	75	85	32.5	53.3333
87	0	1	M	80	30.1	39	103	101	23.9	2	24.4	87	15	107	122	35	30	30	35	50	45	60	65	35	48.3333
88	0	1	F	80	23.1	35	88	89	16.4	2	16.9	87	25	107	132	35	30	35	30	40	55	70	75	37.5	53.3333
89	1	1	M	82	22.1	41	85	99	53.2	3	53.5	85	53	92	145	20	20	25	65	80	85	95	100	48.75	83.3333
90	0	0	M	86	23.2	41	100	90	37.9	3	37.9	88	23	66	89	40	30	20	20	25	35	65	65	26.25	40

## Sheet: OSA vs non-OSA
Subjects no.	Group	sex	age	.5k	1k	2k	4k	8k	PTA	HF PTA
1	0	M	22	5	5	5	5	5	5	5
2	0	M	34	5	5	5	5	5	5	5
3	0	M	36	5	5	5	5	20	5	10
4	0	M	39	20	30	35	65	55	37.5	51.6667
5	0	M	40	10	5	5	10	45	7.5	20
6	0	M	43	15	5	5	5	40	7.5	16.6667
7	0	M	43	20	10	5	15	85	12.5	35
8	0	M	44	10	5	20	55	75	22.5	50
9	0	M	47	15	15	10	10	15	12.5	11.6667
10	0	M	47	5	10	5	15	30	8.75	16.6667
11	0	M	48	10	15	20	15	15	15	16.6667
12	0	M	49	10	5	10	15	25	10	16.6667
13	0	F	49	5	5	10	15	30	8.75	18.3333
14	0	M	50	25	20	10	5	25	15	13.3333
15	0	M	50	5	15	25	20	40	16.25	28.3333
16	0	M	50	5	5	10	35	40	13.75	28.3333
17	0	F	50	25	25	30	15	45	23.75	30
18	0	M	51	20	15	15	30	60	20	35
19	0	M	51	5	5	10	5	45	6.25	20
20	0	M	52	5	10	10	10	30	8.75	16.6667
21	0	M	52	15	20	25	25	50	21.25	33.3333
22	0	M	52	15	15	10	30	60	17.5	33.3333
23	0	M	52	15	10	45	60	80	32.5	61.6667
24	0	M	52	10	15	25	40	60	22.5	41.6667
25	0	M	53	20	20	20	25	25	21.25	23.3333
26	0	F	53	10	20	20	15	25	16.25	20
27	0	F	53	25	25	30	20	35	25	28.3333
28	0	M	54	5	5	15	25	35	12.5	25
29	0	M	54	5	5	10	10	35	7.5	18.3333
30	0	M	54	15	15	25	40	60	23.75	41.6667
31	0	M	54	10	10	15	25	30	15	23.3333
32	0	M	55	30	25	10	35	65	25	36.6667
33	0	F	56	15	15	10	15	50	13.75	25
34	0	M	56	40	50	55	60	80	51.25	65
35	0	M	56	5	5	5	5	20	5	10
36	0	F	57	10	15	10	20	40	13.75	23.3333
37	0	M	57	20	30	35	30	70	28.75	45
38	0	M	57	20	25	25	55	60	31.25	46.6667
39	0	M	57	10	20	15	45	40	22.5	33.3333
40	0	M	58	5	5	5	15	5	7.5	8.33333
41	0	F	58	10	15	10	10	20	11.25	13.3333
42	0	F	60	15	25	20	25	25	21.25	23.3333
43	0	F	60	35	45	55	75	95	52.5	75
44	0	F	60	10	25	20	25	60	20	35
45	0	M	61	10	10	10	20	50	12.5	26.6667
46	0	M	61	10	20	20	50	50	25	40
47	0	F	61	25	25	25	40	55	28.75	40
48	0	F	61	15	15	15	15	70	15	33.3333
49	0	F	62	15	25	25	20	25	21.25	23.3333
50	0	M	62	15	15	15	25	30	17.5	23.3333
51	0	M	63	20	5	15	45	30	21.25	30
52	0	F	64	15	25	30	25	50	23.75	35
53	0	M	64	25	30	50	60	60	41.25	56.6667
54	0	M	64	10	25	50	80	75	41.25	68.3333
55	0	M	65	25	35	50	65	70	43.75	61.6667
56	0	M	65	10	5	10	50	55	18.75	38.3333
57	0	M	67	5	10	20	30	55	16.25	35
58	0	M	68	20	10	25	55	35	27.5	38.3333
59	0	M	68	15	20	20	50	65	26.25	45
60	0	M	68	20	15	35	40	65	27.5	46.6667
61	0	M	68	25	40	45	65	100	43.75	70
62	0	M	68	30	40	55	65	70	47.5	63.3333
63	0	F	70	20	25	30	55	75	32.5	53.3333
64	0	F	70	10	10	25	50	85	23.75	53.3333
65	0	M	70	35	40	45	65	95	46.25	68.3333
66	0	M	71	10	10	20	55	50	23.75	41.6667
67	0	M	71	40	45	55	65	55	51.25	58.3333
68	0	M	71	40	40	45	80	80	51.25	68.3333
69	0	M	72	20	35	45	55	55	38.75	51.6667
70	0	M	72	25	45	60	65	75	48.75	66.6667
71	0	M	72	30	30	35	50	80	36.25	55
72	0	M	72	30	50	45	50	90	43.75	61.6667
73	0	M	72	30	45	75	90	100	60	88.3333
74	0	M	75	40	50	50	60	75	50	61.6667
75	0	M	75	10	25	45	50	95	32.5	63.3333
76	0	M	76	15	25	35	50	80	31.25	55
77	0	M	76	60	65	70	75	95	67.5	80
78	0	F	77	30	45	35	40	70	37.5	48.3333
79	0	M	77	45	65	70	80	90	65	80
80	0	M	77	30	35	40	60	90	41.25	63.3333
81	0	M	77	40	50	70	60	105	55	78.3333
82	0	M	78	65	75	75	75	90	72.5	80
83	0	M	79	25	40	50	50	80	41.25	60
84	0	M	79	25	20	35	60	80	35	58.3333
85	0	M	80	15	25	25	35	55	25	38.3333
86	0	M	80	25	30	35	40	85	32.5	53.3333
87	0	M	80	30	30	35	45	65	35	48.3333
88	0	F	80	30	35	30	55	75	37.5	53.3333
89	0	M	82	20	25	65	85	100	48.75	83.3333
90	0	M	86	30	20	20	35	65	26.25	40
91	1	M	40	15	5	0	50	60	17.5	36.6667
92	1	M	40	5	0	0	5	0	2.5	1.66667
93	1	M	40	25	15	35	35	25	27.5	31.6667
94	1	M	40	5	5	10	15	10	8.75	11.6667
95	1	M	40	0	10	5	5	5	5	5
96	1	M	43	5	5	10	15	35	8.75	20
97	1	M	43	15	10	15	15	25	13.75	18.3333
98	1	M	44	15	5	10	10	55	10	25
99	1	M	47	5	15	20	30	40	17.5	30
100	1	M	47	0	0	10	5	20	3.75	11.6667
101	1	M	48	0	0	0	5	0	1.25	1.66667
102	1	M	49	10	5	35	50	75	25	53.3333
103	1	F	49	5	0	5	35	20	11.25	20
104	1	M	50	5	15	5	40	45	16.25	30
105	1	M	50	10	0	15	20	10	11.25	15
106	1	F	50	10	15	30	15	15	17.5	20
107	1	M	50	15	0	5	5	15	6.25	8.33333
108	1	M	51	10	5	5	35	25	13.75	21.6667
109	1	M	51	10	10	5	70	65	23.75	46.6667
110	1	M	52	10	20	15	50	55	23.75	40
111	1	M	52	10	10	15	15	15	12.5	15
112	1	M	52	10	20	55	85	85	42.5	75
113	1	M	52	20	20	25	20	15	21.25	20
114	1	M	52	15	10	15	45	55	21.25	38.3333
115	1	F	53	10	5	15	30	85	15	43.3333
116	1	M	53	5	10	25	60	60	25	48.3333
117	1	F	53	0	5	0	5	15	2.5	6.66667
118	1	M	54	15	5	10	15	10	11.25	11.6667
119	1	M	54	20	20	20	15	35	18.75	23.3333
120	1	M	54	5	10	15	20	15	12.5	16.6667
121	1	M	54	5	0	5	20	35	7.5	20
122	1	M	55	20	30	30	60	55	35	48.3333
123	1	M	56	20	5	10	15	60	12.5	28.3333
124	1	F	56	30	25	25	20	40	25	28.3333
125	1	M	56	15	20	15	15	30	16.25	20
126	1	M	57	10	35	30	50	35	31.25	38.3333
127	1	M	57	15	15	5	0	25	8.75	10
128	1	M	57	10	0	5	20	30	8.75	18.3333
129	1	F	57	5	10	10	15	20	10	15
130	1	M	58	20	20	25	25	30	22.5	26.6667
131	1	F	58	5	5	30	35	20	18.75	28.3333
132	1	F	60	15	10	15	5	45	11.25	21.6667
133	1	F	60	10	5	15	15	25	11.25	18.3333
134	1	F	60	5	15	10	20	50	12.5	26.6667
135	1	F	61	20	10	20	15	25	16.25	20
136	1	M	61	10	15	20	35	65	20	40
137	1	F	61	10	10	15	25	60	15	33.3333
138	1	M	61	25	20	20	35	55	25	36.6667
139	1	F	62	20	15	25	20	85	20	43.3333
140	1	M	62	25	25	45	90	75	46.25	70
141	1	M	63	10	5	5	30	25	12.5	20
142	1	M	64	0	20	25	20	35	16.25	26.6667
143	1	F	64	30	10	15	30	40	21.25	28.3333
144	1	M	64	45	30	5	35	65	28.75	35
145	1	M	65	10	20	25	60	50	28.75	45
146	1	M	65	20	15	30	30	60	23.75	40
147	1	M	67	10	15	25	45	45	23.75	38.3333
148	1	M	68	15	15	25	50	40	26.25	38.3333
149	1	M	68	15	45	40	60	50	40	50
150	1	M	68	15	10	15	50	30	22.5	31.6667
151	1	M	68	15	0	10	25	30	12.5	21.6667
152	1	M	68	20	25	25	70	65	35	53.3333
153	1	M	70	25	50	50	70	65	48.75	61.6667
154	1	F	70	50	55	60	60	80	56.25	66.6667
155	1	F	70	30	15	15	20	25	20	20
156	1	M	71	15	10	10	40	50	18.75	33.3333
157	1	M	71	25	15	15	55	65	27.5	45
158	1	M	71	15	10	45	80	65	37.5	63.3333
159	1	M	72	20	20	25	55	60	30	46.6667
160	1	M	72	30	10	20	50	60	27.5	43.3333
161	1	M	72	25	25	35	60	65	36.25	53.3333
162	1	M	72	25	45	65	70	80	51.25	71.6667
163	1	M	72	10	15	15	40	65	20	40
164	1	M	75	15	40	30	60	70	36.25	53.3333
165	1	M	75	25	25	30	40	60	30	43.3333
166	1	M	76	15	10	20	25	90	17.5	45
167	1	M	76	10	25	20	60	80	28.75	53.3333
168	1	M	77	10	20	55	60	65	36.25	60
169	1	M	77	20	30	25	40	75	28.75	46.6667
170	1	M	77	55	45	40	55	85	48.75	60
171	1	F	77	30	45	40	60	50	43.75	50
172	1	M	78	5	10	25	20	90	15	45
173	1	M	79	25	20	30	70	70	36.25	56.6667
174	1	M	79	30	50	55	70	85	51.25	70
175	1	M	80	5	15	5	15	50	10	23.3333
176	1	M	80	10	5	25	35	80	18.75	46.6667
177	1	M	80	30	45	35	40	75	37.5	50
178	1	F	80	20	15	25	25	70	21.25	40
179	1	M	80	30	30	30	45	65	33.75	46.6667
180	1	M	80	10	5	15	60	35	22.5	36.6667
